# Supplementary material for: Platelet-Derived PCSK9 Is Associated with LDL Metabolism and Modulates Atherothrombotic Mechanisms in Coronary Artery Disease
Source: Int J Mol Sci. 2021 Oct 16;22(20):11179. doi: 10.3390/ijms222011179 (PMC8538687; doi:10.3390/ijms222011179)
Supplement: Supplementary file 1 [file ijms-22-11179-s001.zip]

Archive with 1 entries (1 files):
- ijms-1384776-supplementary.pdf
